# Supplementary material for: Effects of C60 Fullerene on Thioacetamide-Induced Rat Liver Toxicity and Gut Microbiome Changes
Source: Antioxidants (Basel). 2021 Jun 4;10(6):911. doi: 10.3390/antiox10060911 (PMC8226855; doi:10.3390/antiox10060911)
Supplement: Supplementary file 1 [file antioxidants-10-00911-s001.zip]

Archive with 1 entries (1 files):
- antioxidants-1204538-supplementary.pdf
